# Supplementary material for: Efficient Estimates of Surface Diffusion Parameters for Spatio-Temporally Resolved Virus Replication Dynamics
Source: Int J Mol Sci. 2024 Mar 5;25(5):2993. doi: 10.3390/ijms25052993 (PMC10932359; doi:10.3390/ijms25052993)
Supplement: Supplementary file 1 [file ijms-25-02993-s001.zip]

Archive with 2 entries (1 files):
- ijms-2822733-supplementary/
- ijms-2822733-supplementary/estimate.ogv
